# Supplementary material for: Similar predictive performance and clinical utility of the Kidney Failure Risk Equation using EKFC or CKD-EPI estimated glomerular filtration rate
Source: Clin Kidney J. 2026 Jun 8;19(7):sfag187. doi: 10.1093/ckj/sfag187 (PMC13344174; doi:10.1093/ckj/sfag187)
Supplement: sfag187_Supplemental_Files [file sfag187_supplemental_files.zip]

Archive with 2 entries (2 files):
- SUPPLEMENTS_KFRE-performance-with-EKFC_CKJ-review1-v3.pdf
- Tripod-Checklist-Prediction-Model-Validation-Word.pdf
